# Supplementary material for: Pulmonary Co-Infections Detected Premortem Underestimate Postmortem Findings in a COVID-19 Autopsy Case Series
Source: Pathogens. 2023 Jul 12;12(7):932. doi: 10.3390/pathogens12070932 (PMC10383307; doi:10.3390/pathogens12070932)
Supplement: Supplementary file 1 [file pathogens-12-00932-s001.zip]

Archive with 1 entries (1 files):
- pathogens-2433984-supplementary.pdf
